# Supplementary material for: Beta-Arrestin 1 Deficiency Enhances Host Anti-Myeloma Immunity Through T Cell Activation and Checkpoint Modulation
Source: Int J Mol Sci. 2025 Nov 27;26(23):11478. doi: 10.3390/ijms262311478 (PMC12692176; doi:10.3390/ijms262311478)
Supplement: Supplementary file 1 [file ijms-26-11478-s001.zip]

Archive with 1 entries (1 files):
- ijms-3811985-supplementary.pdf
